# Supplementary material for: Larval nutrition influences adult fat stores and starvation resistance in Drosophila
Source: PLoS One. 2021 Feb 19;16(2):e0247175. doi: 10.1371/journal.pone.0247175 (PMC7895371; doi:10.1371/journal.pone.0247175)
Supplement: S1 Data — (XLSX) [file pone.0247175.s004.xlsx]

## Sheet: Fig 1A
Fig 1A: Normalised triglyceride/ protein ratio of 5 day old adult control and DRL flies
number of replicates	control	DRL
1	90.286	229.776
2	120.958	258.861
3	148.887	269.455
4	64.8398	328.015
5	69.778	161.924
6	95.3908	255.338
7	58.0595	283.669
8	117.555	135.98
9	84.601	311.101
10	139.722	453.575
11	130.185	309.13
12	145.042	416.554
13	154.785	152.791
14	157.476	176.858
15	52.5964	104.667
16	37.8031	101.619
17	32.0356	90.5434

## Sheet: Fig 1B
Fig 1B: Starvation sensitivity assay for control and DRL 5 day old adult flies
hours of starvation	control	DRL
0	100	100
16	99.2701	100
18	78.8321	93.617
20	63.5036	87.234
22	50.365	82.2695
24	29.927	67.3759
26	17.5182	54.6099
28	7.29927	39.0071
30	3.64964	21.9858
32	1.45985	14.8936
34	0	5.67376
36	0	4.96454
38	0	2.12766
40	0	0
42	0	0
44	0	0

## Sheet: Fig 1C
Table 1
Fig 1C: Normalised weight measurement of control and DRL 5 day old flies
number of replicates	control	DRL
1	99.5167	88.9635
2	103.596	94.4114
3	95.8191	87.9667
4	100.65	88.9367
5	97.9359	93.9994
6	102.482	90.4495
7	98.7928	87.6168

## Sheet: Fig 1D
Table 1
Fig 1D: Normalised adult feeding in control and DRL 5 day old flies
number of replicates	control	DRL
1	99.0289	75.3281
2	63.937	57.5066
3	78.084	82.126
4	122.73	51.6273
5	110.787	77.5328
6	98.294	60.9974
7	127.139	50.3412

## Sheet: Fig 1E
Table 1
Fig 1E: Normalised triglyceride/protein ratio of 5 day old adult control and DRL flies starved for 0, 12, 18 and 24 hours
number of replicates	Control 0 Hrs	DRL 0 hours	Control 12 Hrs	DRL 12 hours	Control 18 Hrs	DRL 18 hours	Control 24 Hrs	DRL 24 hours
1	118.487	198.066	29.3992	143.821	23.7847	121.032	11.7688	45.7511
2	92.9652	239.373	20.8179	213.737	18.0446	128.882	10.5847	62.6831
3	162.112	219.514	36.4368	177.112	13.8448	72.5015	9.64811	63.0435
4	118.042	324.854	20.1708	152.649	11.6787	131.035	19.4967	49.4166
5	149.953	201.883	26.464	132.696	13.7115	103.321	19.0083	75.4012
6	103.115	257.615	29.0291	164.003	19.5622	111.326	12.1483	37.6657
7	83.5267	104.018	8.41508	89.0751	9.40963	16.8399	4.8113	75.7103
8	86.0796	106.735	22.2367	46.9365	4.92347	23.263	1.7052	18.0151
9	68.9676	108.489	12.9848	90.0588	10.2886	15.0415	3.81689	12.5083
10	91.5846	93.3867	8.50446	47.0999	7.98422	12.4531	4.49999	9.34593
11	49.2797	124.433	13.9421	46.9165	5.48822	24.3144	3.1542	9.84808
12	75.8876	118.764	18.6261	31.8542	7.61882	10.8661	4.36232	76.7229

## Sheet: Fig 2A
Table 1
Fig 2A: Normalised triglyceride/protein ratio comparison of pupae and 5 day old adult control and DRL flies
	control		DRL
number of replicates	pupae	5day	pupae	5day
1	103.744	28.283	102.666	57.5794
2	103.03	37.8912	99.1898	64.868
3	103.301	46.6403	90.5112	67.5227
4	99.4688	20.3117	86.6608	82.1973
5	95.0258	21.8587	109.082	40.5765
6	93.8298	29.8821	101.438	63.9852
7	96.8789	18.1877	103.817	71.0847
8	104.721	36.8252	106.635	34.0751
9		26.5021		77.9587
10		43.7693		113.661
11		40.7818		77.4649
12		45.436		104.384
13		48.4879		38.2877
14		49.3311		44.3189
15		16.4764		26.2285
16		11.8422		25.4647
17		10.0355		22.6893

## Sheet: Fig 2B
Table 1
Fig 2B: Normalised triglyceride/protein ratio of pupae and freshly eclosed control and DRL flies
	control			DRL
number of replicates	pupae	freshly eclosed		pupae	freshly eclosed
1	103.744	134.901		102.666	81.209
2	103.03	124.155		99.1898	114.497
3	103.301	143.59		90.5112	162.784
4	99.4688	121.64		86.6608	109.193
5	95.0258	152.735		109.082	153.456
6	93.8298	139.474		101.438	126.386
7	96.8789	136.273		103.817	181.074
8	104.721	154.336		106.635	219.667
9		209.897			170.1
10		153.193			140.287
11		119.353			88.891
12		93.0588			80.8432
13		78.4255			73.8929
14		77.2823			106.084
15		80.026			155.651
16		119.582			74.0758
17		48.2442			55.0539
18		57.8474			64.5648
19		38.4125			57.2487
20		72.252			52.6761
21		67.2218			68.04
22		42.7568			76.2706
23		133.537			109.959
24		120.83			110.318
25		135.789			107.887
26		124.812			122.795
27		97.5989			133.504
28		122.513			112.816

## Sheet: Fig 2C
Table 1
Fig 2C: Normalised triglyceride/protein ratio of freshly eclosed to 10 day old adult flies
number of replicates	freshly eclosed	day 1	day 2	day 3	day 4	day 5	day 6	day 7	day 8	day 9	day 10
1	102.591	51.742	51.647	47.0791	43.131	28.0825	23.7499	22.8367	27.1367	25.881	16.4775
2	99.1713	69.7962	42.4792	35.8686	38.7252	30.8122	21.5276	16.3822	23.6645	22.7387	11.0782
3	91.4908	60.1254	51.664	43.108	42.9947	38.2481	29.8521	19.4135	24.2089	20.5095	19.7202
4	96.7889	62.6747	42.1323	46.1192	45.966	35.7863	23.0762	21.1539	23.5786	24.2448	5.92979
5	100.563	53.3951	49.5942	33.7046	52.8417	32.6681	19.7824	20.4043	23.3526	29.5902	19.0306
6	83.6553	72.5895	42.9814	47.2108	37.5139	29.8923	27.969	24.1998	24.9279	20.6435	10.9557
7	93.6573	67.5673	54.0434	47.4842	39.7839	27.3641	44.8823	27.6808	18.198	11.8307	19.3971
8	92.4417	68.2156	52.6906	37.6008	42.445	23.984	25.7641	19.5576	16.6815	11.8727	15.5409
9	135.265	71.461	51.825	39.7373	30.0555	26.3219	34.8882	27.0173	33.0227	13.2252	17.1254
10	98.8429	72.832	67.7388	45.151	33.3756	24.2162	44.4847	13.8625	24.7251	11.6772	20.4339
11	101.242	70.8611	51.3694	43.4284	35.8916	31.0638	34.0017	22.147	17.914	13.6276	18.9941
12	104.29	80.4493	48.0127	44.3347	35.7165	30.5611	34.6466	16.0609	18.5043	15.7191	17.0214

## Sheet: Fig 3A
Table 1
Fig 3A: mRNA levels in 5 day old control and DRL flies
number of replicates	fbp	acc	fas	gpat
1	1.34942	1.68567	2.04921	0.78722
2	1.4155	0.83685	0.81259	1.26078
3	0.95613	0.60425	0.55683	0.95011
4	1.27236	0.26537	1.15691	0.37258
5	2.10888	0.82974	0.9196	0.55858
6	1.81128	0.32259	0.38058	0.30627
7			0.85209	0.43784

## Sheet: Fig 3B
Table 1
Fig 3B: mRNA levels in third instar control and DRL larvae
number of replicates	fbp
1	0.3333
2	0.80827
3	0.41446
4	0.54049
5	0.92744
6	2.91282
7	1.54601

[truncated: 18 more sheets: Fig 3C, Fig 4A, Fig 4B, Fig 4C, Fig 4D, Fig 5A, Fig 5B, Fig 5C, Fig 5D, Fig 6A, Fig 6B, Fig 6C, Fig 7A, Fig 7B, Fig 7C, Fig 7D, Fig 7E, Fig 7F]
